# Supplementary material for: The Canadian Breast Cancer Symposium 2023 Meeting Report
Source: Curr Oncol. 2024 Mar 29;31(4):1774–802. doi: 10.3390/curroncol31040135 (PMC11049169; doi:10.3390/curroncol31040135)
Supplement: Supplementary file 1 [file curroncol-31-00135-s001.zip]

Archive with 1 entries (1 files):
- curroncol-2835048-supplementary.jpg
